# Supplementary material for: Analysis of complex metabolic behavior through pathway decomposition
Source: BMC Syst Biol. 2011 Jun 3;5:91. doi: 10.1186/1752-0509-5-91 (PMC3135541; doi:10.1186/1752-0509-5-91)
Supplement: Additional file 1 — Source code for elementary mode decomposition method implemented using MATLAB and Gurobi [file 1752-0509-5-91-S1.ZIP]

Archive with 6 entries (6 files):
- em_decomp/README
- em_decomp/em_decomp.m
- em_decomp/flux_balance.m
- em_decomp/iNJ661_biomass9_plus_vitamins_0.052_flux.xml
- em_decomp/parse_sbml.m
- em_decomp/solve_milp.m
